# Supplementary material for: Global variations in critical drought thresholds that impact vegetation
Source: Natl Sci Rev. 2023 Feb 24;10(5):nwad049. doi: 10.1093/nsr/nwad049 (PMC10103823; doi:10.1093/nsr/nwad049)
Supplement: nwad049_Supplemental_Files [file nwad049_supplemental_files.zip]

Archive with 2 entries (2 files):
- Supp_File_drought_threshold_nwad049.docx
- Supp_File_drought_threshold.docx
